# Supplementary material for: Adaptations in the Structure and Function of the Cerebellum in Basketball Athletes
Source: Brain Sci. 2025 Nov 13;15(11):1221. doi: 10.3390/brainsci15111221 (PMC12650634; doi:10.3390/brainsci15111221)
Supplement: Supplementary file 1 [file brainsci-15-01221-s001.zip]

Archive with 1 entries (1 files):
- brainsci-3951566-supplementary.pdf
